# Supplementary material for: Geochemical constraints on the Hadean environment from mineral fingerprints of prokaryotes
Source: Sci Rep. 2017 Jun 21;7:4008. doi: 10.1038/s41598-017-04161-2 (PMC5479841; doi:10.1038/s41598-017-04161-2)
Supplement: Supplementary file 2 — Dataset 1 [file 41598_2017_4161_MOESM2_ESM.xlsx]

## Sheet: Literature data
ppm, dry weight	Alcaligenes marinus	A. marinus_SD	Bacillus cercus	Bacteria (gram-negative)	Bacteria (in general)	Bacteria (in general)	Bacteria (in general)	Bacteria (in general)	Bacteria (in general)	Biofilm 1	Biofilm 2	E. coli	E. coli	E. coli	Marine Bacteria	Marine Bacteria_SD	Microbial mat 1	Microbial mat 2	Micrococcus roseus	Microcystis aeruginosa (cyanobacteria)	M. aeruginosa_SD	Nonmarine Bacteria	Nonmarine Bacteria_SD	Phytoplankton	Sphaerotilus natans	ppm, dry weight		References
Reference	1	1	2	3,4	4,5	7,8	9,10	11,12,13,14,15	5,16,17,18	19	19	2	4,6	20	1	1	21	21	2	22	22	1	1	23	2	Reference		1. Jones, G.E., Royle, L.G., Murray, L., 1979. Cationic composition of 22 species of Bacteria grown in seawater medium. Applied and Environmental Microbiology 38(5), 800–805.
T,°C	20±3		30	30	30							30	30	30	22±3		50-70	50-70	30			20±2			30	T,°C		2. Rouf, M.A., 1964. Spectrochemical analysis of inorganic elements in Bacteria. Journal of Bacteriology 88(6), 1545–1549.
pH	7.5-7.8		7.1	7	7					6.1-6.5	6.1-6.5	7.1	7	6.8	7.5-7.8		8-8.5	8-8.5	7.1			7.5-7.8			7.1	pH		3. Pirt, S.J., 1975. General nutrition. In Principles of Microbe and Cell Cultivation, Blackwell Scientific Publications, London, 117–136.
H						74000	70000	74000	70000					80000										70000		H		4. Lawford, H.G., Rousseau, J.D., 1995. Establish medium requirements for high yield ethanol production from xylose by existing xylose-fermenting microorganisms. Technical Report NREL AAP-4-11195-03.
Li						20-500																				Li		5. Aiba, S., Humphrey, A.E., and Millis, N.F., 1973. Biochemical Engineering, 2nd ed., Academic Press, New York, 29–30.
B			2.48			5.5-14		5.5				12.42							7.76					20		B		6. Demain, A.L. and Solomon, N.A., 1981. Manual of Industrial Microbiology and Biotechnology, American Society for Microbiology, Washington, DC.
C					500000	540000	500000-530000	540000	500000-530000				500000	500000										300000		C		7. Koval'skii, V.V., Borovik-Romanova, T.F., Letunova, S.V., and Ginzburg, E.0., 1965. Data on the trace-element content of micro-organisms. Microbiology 34, 340–342. [In Russian]
N				120000	100000	96000	120000-150000	96000	120000-150000				150000	140000										50000		N		8. Voitkevich, G.V., Kokin, A.V., Miroshnikov, A.E., and Prohorov, V.G., 1990. Geochemistry Manual. Nedra, Moscow. [in Russian]
O						230000		230000						200000										470000		O		9. Stanbury, P.F., Whitaker, A., and Hall, S.J., 1995. Principles of fermentation technology. 2nd ed., Butterworth-Heinemann, Burlington, MA.
F																								10000		F		10. Carnes, A.E., 2005. Fermentation design for the manufacture of therapeutic plasmid DNA. Bioprocess Int October 2005, 2–7.
Na	5600	2260	5560		5000-10000	4600	5000-10000	4600	5000-10000			74.2	13000	10000	296	121			6306	1490	110	858	1392	30000	742	Na		11. Dawson, A.I., 1919. Bacterial variations induced by changes in the composition of culture media. J Bacteriol 4, 133–148.
Mg	1580	740	10370	1900	1000-5000	7000	1000-5000	7000	1000-5000			6270	5000	500	564	289			12000	1800	70	902	347	4000	5730	Mg		12. Porter, J.R., 1946. Bacterial Chemistry and Physiology, John Wiley and Sons, London.
Al			16.4			100-210		210				23.3							33.9					10000	19.05	Al		13. Schelhorn, H., Pfrepper, G., and Geisler, M., 1976. Über die Bestimmung von Spurenelementen in biologischen Materialien mit Hilfe der Neutronenaktivierungsanalyse. Journal of Radioanalytical Chemistry 33, 187–199 [in German]
Si			280			180		180				421							654	1430	170			5000	234	Si		14. Bowen, H.J.M., 1979. Environmental Chemistry of the Elements, Academic Press, London.
P			32400	15000	20000-30000	30000	20000-30000	30000	20000-30000			42900	32000	30000					32600	3930	150			6000	21300	P		15. Chopra, A., Lineweaver, C.H., Brocks, J.J., and Ireland, T.R., 2010. Palaeoecophylostoichiometrics: searching for the elemental composition of the Last Universal Common Ancestor. In Australian Space Science Conference 2009, edited by W. Short and I. Cairns, National Space Society of Australia, Sydney, 91–104.
S			6980	3300	2000-10000	5300	2000-10000	5300	2000-10000			8610	11000	10000					7980	2120	130			10000	5740	S		16. Luria, S.E., 1960. The bacterial protoplasm. In The Bacteria, Vol. 1, edited by I.C. Gunsalus and R.Y. Stanier, Academic Press, New York, 1–34.
Cl						2300	5000	2300	5000					500						11270	1600			40000		Cl		17. Herbert, D., 1976. Stoichiometric aspects of microbial growth. In Continuous Culture 6: Applications and New Fields, edited by C.R. Dean, D.C. Ellwood, C.G.T. Evans, and J. Melling, Ellis Horwood, Chichester, UK, 1–30.
K	700	360	45800	7500	10000-45000	115000	10000-45000	115000	10000-45000			11800	15000	20000	103	79			9210	4500	310	454	749	10000	1660	K		18. Salyers, A.A., and Shoemaker, N.B., 2009. Gram-Negative Opportunistic Anaerobes: Friends and Foes. In Desk Encyclopedia of Microbiology, Second Edition, Elsevier, New York, 805–812.
Ca	790	390	286	1000	100-11000	5100	100-11000	5100	100-11000			143	10000	500	252	204			715	4010	320	538	708	5000	1640	Ca		19. Takahashi, Y., Hirata, T., Shimizu, H., Ozaki, T. & Fortin, D., 2007. A rare earth element signature of bacteria in natural waters? Chem Geol 244, 569–583.
Ti			1.8			21						1.2							4.2					1000	4.79	Ti		20. BioMagnetech Corporation, 1990. Physical Characteristics of Magnetic Bacteria and Their Electromagnetic Properties in the Frequency Range of 1–400 GHz, BioMagnetech Corporation, New York.
V						0.22																		30	6.16	V		21. Takahashi, Y., Châtellier, X., Hattori, K.H., Kato, K. & Fortin, D., 2005. Adsorption of rare earth elements onto bacteria cell walls and its implication for REE sorption onto natural microbial mats. Chem Geol 219, 53–67.
Cr			0.34					4				2.05							1.37						0.68	Cr		22. Krivtsov, V., Bellinger, E.G., and Sigee, D.C., 2005. Elemental composition of Microcystis aeruginosa under conditions of lake nutrient depletion. Aquat Ecol 39, 123–134.
Mn	1.7	0.5	480	50	10-100	30-75		260				20.9			0.9	0.6			6.97			4.2	3.8	20	41	Mn		23. Millero, F.J., 2013. Chemical Oceanography, Fourth Edition, 591 pp., CRC Press, Boca Raton, FL
Fe	256	57	210	150	200-2000	250	200-2000	170	200-2000			210	2400	2000	288	104			140			178	113	10	18200	Fe
Co						0.7-2		7.9																0.5		Co
Ni	1.7	0.7	2.36			6						4.71			2.5	2			5.5			1.8	1.1		7.07	Ni
Cu	14	4	34.4	10	100-200	37-1200		150				33.6			28	19			14.4			18	10	50	24.8	Cu
Zn	122	27	241			1 -280		83				80.3			157	78			241			113	42	12.5	241	Zn
As								0.1																1		As
Se						0.5-1.5		0.016																		Se
Br																								25		Br
Sr			3.38			2.7-300						3.38							4.23						6.76	Sr
Y																	4.34	2.6								Y
Zr						10		20																		Zr
Mo						3-20		9.8				2.67							4.67							Mo
Ag			1.86			1-10						0.56							0.65						0.93	Ag
Cd	2.8	0.7						0.31							4.3	2.6						2.3	1.6			Cd
Sn			3.94									3.94							11.03						23.63	Sn
Ba			1.79			180-900						4.48							4.48						4.48	Ba
La										9.23	4.31						8.58	5.35								La
Ce										24	7.32						19.5	14.1								Ce
Pr										2.01	0.821						2.17	1.37								Pr
Nd										7.67	3.33						7.51	4.98								Nd
Sm										1.43	0.629						1.38	0.953								Sm
Eu										0.276	0.0816						0.108	0.0786								Eu
Gd										1.18	0.69						1.23	0.81								Gd
Tb										0.191	0.106						0.148	0.0983								Tb
Dy										0.972	0.654						0.735	0.492								Dy
Ho										0.21	0.163						0.135	0.0905								Ho
Er										0.628	0.531						0.401	0.272								Er
Tm										0.109	0.0806						0.0593	0.0414								Tm
Yb										1.03	0.518						0.397	0.273								Yb
Lu										0.283	0.0887						0.064	0.0438								Lu
Pb	10	3	7.43			6-15						11.14			16	24			3.71			22	12		13.92	Pb
Th						2.2-64																				Th
U						47-1900																				U

## Sheet: Calculated to the wet weight
ppm, wet weight (89% of H2O)	Alcaligenes marinus	A. marinus_SD	Bacillus cercus	Bacteria (gram-negative)	Bacteria (in general)	Bacteria (in gen)_SD	Bacteria (in general)	Bacteria (in gen)_SD	Bacteria (in general)	Bacteria (in gen)_SD	Bacteria (in general)	Bacteria (in general)	Bacteria (in gen)_SD	Biofilm 1	Biofilm 2	E. coli	E. coli	E. coli	Marine Bacteria	Marine Bacteria_SD	Microbial mat 1	Microbial mat 2	Micrococcus roseus	Microcystis aeruginosa (cyanobacteria)	M. aeruginosa_SD	Nonmarine Bacteria	Nonmarine Bacteria_SD	Phytoplankton	Sphaerotilus natans			Legend
Reference	1		2	3,4	4,5		7,8		9,10		11,12,13,14,15	5,16,17,18		19	19	2	4,6	20	1	1	21	21	2	22	22	1	1	23	2	Reference		standard deviation
T,°C	20±3		30	30	30											30	30	30	22±3		50-70	50-70	30			20±2			30	T,°C
pH	7.5-7.8		7.1	7	7									6.1-6.5	6.1-6.5	7.1	7	6.8	7.5-7.8		8-8.5	8-8.5	7.1			7.5-7.8			7.1	pH
H2O	890000		890000	890000	890000		890000		890000		890000	890000				890000	890000	890000	890000				890000	890000		890000		890000	890000	H2O
H							8140		7700		8140	7700						8800										7700		H
Li							28.6	13.2																						Li
B			0.2728				1.0725	0.23375			0.605					1.3662							0.8536					2.2		B
C					55000		59400		56650	825	59400	56650	825				55000	55000										33000		C
N				13200	11000		10560		14850	825	10560	14850	825				16500	15400										5500		N
O							25300				25300							22000										51700		O
F																												1100		F
Na	616	248.6	611.6		825	137.5	506		825	137.5	506	825	137.5			8.162	1430	1100	32.56	13.31			693.66	163.9	12.1	94.38	153.12	3300	81.62	Na
Mg	173.8	81.4	1140.7	209	330	110	770		330	110	770	330	110			689.7	550	55	62.04	31.79			1320	198	7.7	99.22	38.17	440	630.3	Mg
Al			1.804				17.05	3.025			23.1					2.563							3.729					1100	2.0955	Al
Si			30.8				19.8				19.8					46.31							71.94	157.3	18.7			550	25.74	Si
P			3564	1650	2750	275	3300		2750	275	3300	2750	275			4719	3520	3300					3586	432.3	16.5			660	2343	P
S			767.8	363	660	220	583		660	220	583	660	220			947.1	1210	1100					877.8	233.2	14.3			1100	631.4	S
Cl							253		550		253	550						55						1239.7	176			4400		Cl
K	77	39.6	5038	825	3025	962.5	12650		3025	962.5	12650	3025	962.5			1298	1650	2200	11.33	8.69			1013.1	495	34.1	49.94	82.39	1100	182.6	K
Ca	86.9	42.9	31.46	110	610.5	299.75	561		610.5	299.75	561	610.5	299.75			15.73	1100	55	27.72	22.44			78.65	441.1	35.2	59.18	77.88	550	180.4	Ca
Ti			0.198				2.31									0.132							0.462					110	0.5269	Ti
V							0.0242																					3.3	0.6776	V
Cr			0.0374								0.44					0.2255							0.1507						0.0748	Cr
Mn	0.187	0.055	52.8	5.5	6.05	2.475	5.775	1.2375			28.6					2.299			0.099	0.066			0.7667			0.462	0.418	2.2	4.51	Mn
Fe	28.16	6.27	23.1	16.5	121	49.5	27.5		121	49.5	18.7	121	49.5			23.1	264	220	31.68	11.44			15.4			19.58	12.43	1.1	2002	Fe
Co							0.1485	0.03575			0.869																	0.055		Co
Ni	0.187	0.077	0.2596				0.66									0.5181			0.275	0.22			0.605			0.198	0.121		0.7777	Ni
Cu	1.54	0.44	3.784	1.1	16.5	2.75	68.035	31.9825			16.5					3.696			3.08	2.09			1.584			1.98	1.1	5.5	2.728	Cu
Zn	13.42	2.97	26.51				15.455	7.6725			9.13					8.833			17.27	8.58			26.51			12.43	4.62	1.375	26.51	Zn
As											0.011																	0.11		As
Se							0.11	0.0275			0.00176																			Se
Br																												2.75		Br
Sr			0.3718				16.6485	8.17575								0.3718							0.4653						0.7436	Sr
Y																					0.4774	0.286								Y
Zr							1.1				2.2																			Zr
Mo							1.265	0.4675			1.078					0.2937							0.5137							Mo
Ag			0.2046				0.605	0.2475								0.0616							0.0715						0.1023	Ag
Cd	0.308	0.077									0.0341								0.473	0.286						0.253	0.176			Cd
Sn			0.4334													0.4334							1.2133						2.5993	Sn
Ba			0.1969				59.4	19.8								0.4928							0.4928						0.4928	Ba
La														1.0153	0.4741						0.9438	0.5885								La
Ce														2.64	0.8052						2.145	1.551								Ce
Pr														0.2211	0.09031						0.2387	0.1507								Pr
Nd														0.8437	0.3663						0.8261	0.5478								Nd
Sm														0.1573	0.06919						0.1518	0.10483								Sm
Eu														0.03036	0.008976						0.01188	0.008646								Eu
Gd														0.1298	0.0759						0.1353	0.0891								Gd
Tb														0.02101	0.01166						0.01628	0.010813								Tb
Dy														0.10692	0.07194						0.08085	0.05412								Dy
Ho														0.0231	0.01793						0.01485	0.009955								Ho
Er														0.06908	0.05841						0.04411	0.02992								Er
Tm														0.01199	0.008866						0.006523	0.004554								Tm
Yb														0.1133	0.05698						0.04367	0.03003								Yb
Lu														0.03113	0.009757						0.00704	0.004818								Lu
Pb	1.1	0.33	0.8173				1.155	0.2475								1.2254			1.76	2.64			0.4081			2.42	1.32		1.5312	Pb
Th							3.641	1.6995																						Th
U							107.085	50.9575																						U
