# Supplementary material for: Geochemical constraints on the Hadean environment from mineral fingerprints of prokaryotes
Source: Sci Rep. 2017 Jun 21;7:4008. doi: 10.1038/s41598-017-04161-2 (PMC5479841; doi:10.1038/s41598-017-04161-2)
Supplement: Supplementary file 3 — Dataset 2 [file 41598_2017_4161_MOESM3_ESM.xlsx]

## Sheet: Prokaryotes
	A. aceti	A. aceti_SD	A. acidoterrestris	A. acidoterrestris_SD	E. coli	E. coli_SD	E. coli at pH=10	E. coli at pH=10_SD	E. coli in BS	E. coli in BS_SD	E. coli in HVCM	E. coli in HVCM_SD	E. coli in TSB	E. coli in TSB_SD	H. volcanii	H. volcanii_SD	N. lacusekhoensis	N. lacusekhoensis_SD	N. magadii	N. magadii_SD	V. choleraes	V. choleraes_SD	Blank Analyse			Legend
T,°C	32		45		32		32		32		32		32		45		32		32		32			T,°C		standard deviation
pH (at 25°C)	5		3.5		7		10		3.5		7		7		7		7		10		9			pH (at 25°C)		na – not analyzed
H2O, wt. %	na		92	2	81	1	na		95	1	na		na		88	1	95	1	83	1	na			H2O, wt. %		nd – not detected
Li, ppm wet weight	0.00316796	0.000776384	0.000947829	0.000665	0.0019824	0.0002924	0.00121415	0.000588088	0.0100978	0.0014292	0.0023863	0.0001944	0.0014313	0.0001167	0.00232055	8.43138e-05	0.0035485	0.0002784	0.0490333	0.0022103	0.00155397	0.000557114	<0.00001	Li, ppm wet weight		Ce anomalies, expressed as Ce/Ce*, are calculated here using Ce/Ce*=2CeN/(LaN+PrN), where N represents normalization to C1 chondrite (McDonough and Sun, 1995).
Be	nd		0.000885846	0.000626	9.62e-05	0.0001924	0.00014317	4.75433e-05	0.0022915	0.0007556	0.0001589	0.000333	0.0001087	0.0001537	nd		nd		0.0020979	0.0007599	0.00012545	7.1627e-05	<0.000007	Be		Eu anomalies (Eu/Eu*) are calculated as Eu/Eu*=2EuN/(SmN+GdN).
B	0.522332	0.0149673	0.435826	0.01256	0.183882	0.0264796	0.0856835	0.0141417	0.282584	0.129123	1.34614	0.0415425	0.182745	0.0071562	0.318126	0.0174562	0.138543	0.0010639	8.36524	0.0684818	0.110026	0.0449175	0.139	B
Na	7.03249	0.99881	0.769493	0.05487	55.9481	1.06503	277.226	55.8114	27.2269	4.08727	105.71	1.63487	279.999	6.82851	422.02	41.1628	860.097	78.2041	1624.27	4.8257	379.501	7.57094	0.124	Na		Reference
Mg	46.2456	11.2571	53.8185	2.35428	100.048	1.11339	109.302	12.7599	222.528	25.0887	212.523	0.0863257	272.568	8.13106	1451.96	7.05667	94.3732	7.41416	7623.35	101.658	49.5161	7.5261	0.019	Mg		McDonough, W.F., and Sun, S.-s., 1995. The composition of the Earth. Chemical Geology 120: 223–253.
Al	0.370655	0.0369598	1.42407	0.11666	0.122041	0.0238239	0.691119	0.390822	22.3316	0.920289	5.32584	0.0892274	1.56334	0.0535013	0.813463	0.0167794	0.589423	0.0460934	299.336	3.36655	1.22018	0.159501	0.035	Al
Si	38.1935	5.24687	12.7988	0.79117	18.7919	1.30366	58.3143	1.98965	93.3646	14.4573	14.7735	0.704598	41.5989	2.12369	16.5906	0.112946	39.9453	4.12414	2163.3	13.0255	52.1455	3.3206	<1	Si
P	na		571.058	3.25714	na		na		na		730.499	31.2074	na		na		541.369	0.381785	271.257	0.206442	na		na	P
S	na		251.863	1.87892	na		na		na		209.366	3.13187	na		na		349.642	0.201968	600.409	0.121513	na		na	S
Cl	na		54.8526	1.86344	na		na		na		166.122	5.10437	na		na		5.53915	0.059939	30.9794	0.0627167	na		na	Cl
K	48.5911	11.695	67.4336	5.22396	231.648	17.1129	328.439	27.0411	419.908	179.527	28.7563	0.0374585	598.543	6.23996	1862.69	11.4485	4847.29	264.589	110.176	0.37441	234.637	24.5043	0.541	K
Ca	70.8171	42.064	394.484	22.3651	59.9921	3.07044	106.324	16.9004	3210.8	292.122	68.8647	6.99037	108.494	3.75547	364.134	12.4495	55.7638	3.82869	309.447	46.5701	92.5953	17.0748	0.633	Ca
Sc	0.00335506	0.000378137	0.00766075	0.000918	nd		0.00184384	0.00137106	0.061262	0.0124694	0.0744882	0.0085685	0.0128047	0.001018	0.0437763	0.00105983	0.0080572	0.0047917	0.138627	0.0043557	0.00100133	9.78601e-05	0.00268	Sc
Ti	0.0918067	0.00962137	0.22244	0.02397	0.0750674	0.0090986	0.133608	0.048037	0.546567	0.0741154	0.0702749	0.0154849	0.358588	0.0028554	0.284507	0.0134859	0.21392	0.0168689	3.34208	0.0208403	0.100652	0.00480285	0.00242	Ti
V	0.00623384	0.00200398	0.0055089	0.0006355	0.0275497	0.0008375	0.0160545	0.00927384	0.382651	0.0260289	0.0144387	0.0016016	0.016467	0.0003338	0.008339	9.72852e-05	0.0036684	0.0005709	0.0556959	0.0007704	0.0325951	0.00665276	4e-05	V
Cr	nd		0.0241805	0.0036762	0.0097962	0.0009351	0.00179689	0.00124807	0.100611	0.0161108	0.0863335	3.82e-05	0.0142174	0.0003494	0.0786511	0.00184842	0.0078045	0.0022436	0.774425	0.0009496	nd		0.00082	Cr
Mn	0.651104	0.134331	25.9063	0.710137	0.110793	0.0053336	0.363964	0.0434147	93.3717	5.37033	2.77324	0.0294856	2.15841	0.0282634	26.059	0.353574	1.09584	0.273496	11403.5	153.869	0.0940569	0.00822914	0.002	Mn
Fe	6.35169	0.275366	6.73522	0.59999	6.0563	0.124067	11.3337	0.915266	54.0712	4.22828	12.6866	0.264517	33.564	0.399546	11.6923	0.348782	6.27778	0.377751	1656.22	33.4374	6.90465	0.694035	0.016	Fe
Co	0.00935408	0.00374369	0.0494638	0.0034078	0.0023897	0.0001177	0.00226426	0.000505571	0.399383	0.0317715	0.0430168	0.0004451	0.00309	0.0002406	0.0568007	0.00128957	0.00165	7.82e-05	0.0363974	0.0003108	0.00250961	0.00201229	0.00016	Co
Ni	0.352725	0.163171	0.0994996	0.0058067	0.0832839	0.0087676	0.183527	0.0154698	0.147781	0.0252079	0.257156	0.0054984	0.309636	0.0018049	0.0971138	0.000251861	0.0503733	0.0055584	0.522922	0.0045899	0.0696216	0.0466787	0.0025	Ni
Cu	0.308972	0.0561051	0.420953	0.0192664	0.07288	0.0018044	0.0775472	0.00963392	3.07782	0.228386	0.183046	0.0015872	0.331357	0.0023437	0.555178	0.0142387	0.215882	0.0920918	0.363123	0.005111	0.157418	0.0579676	0.0015	Cu
Zn	4.77183	0.881978	3.06528	0.189816	4.14717	0.107095	3.41123	0.0288946	12.7017	1.49527	15.6003	0.131126	10.2407	0.155073	6.25129	0.0538398	6.22481	1.5699	80.8264	0.410401	6.22172	2.71106	0.031	Zn
Ga	0.00157959	0.000497901	0.0010589	0.0001826	0.0015339	0.0001293	0.00285293	0.000347899	0.0106259	0.0018435	0.0015633	0.000144	0.003167	0.0001132	0.00156683	2.72215e-05	0.00264	0.000177	0.0537656	0.0032689	0.00295619	0.00109899	1e-05	Ga
Ge	nd		0.0001931	9.88e-05	1.72e-05	3.45e-05	0.000163677	6.75248e-05	0.001405	0.000454	0.0003931	0.0004782	9.46e-05		5.26127e-05	5.44431e-06	4.76e-05	0.0001078	0.0156993	0.0019723	0.000287723		<0.00001	Ge
As	0.00278375	0.000370756	0.0094927	0.0010245	0.0073545	0.0033468	0.0240275	0.00393223	0.0156376	0.0088442	0.0101036	0.0018112	0.0094073	0.0044119	0.00451346	0.000158899	0.0049306	0.0021095	0.0124063	0.0034903	0.0119341	0.00758905	0.00037	As
Se	0.028582	0.0274816	0.0147853	0.0040445	0.118527	0.0052594	0.0562342	0.00680206	0.233106	0.0562435	0.0329834	0.008526	0.168646	0.0120137	0.0196412	0.00481277	0.0331163	0.0117414	0.0054564	0.0048227	0.0465646	0.0227019	0.0014	Se
Br	na		0.0438769	0.0190993	na		na		na		0.108209	0.0204051	na		na		na		na		na		na	Br
Rb	0.0502341	0.0050894	0.0058279	0.0005935	0.330828	0.0125424	0.174901	0.0149144	0.634772	0.147339	0.103683	0.0019171	0.138868	0.0022889	0.267666	0.00394329	0.440486	0.0208397	0.0685881	7.95e-05	0.0485053	0.0100177	<0.00001	Rb
Sr	0.22395	0.121501	6.40555	0.140599	0.0569684	0.0040237	0.105168	0.0140165	22.334	1.79502	0.404642	0.0034546	0.404956	0.008453	2.88619	0.237456	0.19587	0.005167	1.81946	0.0290478	0.0746502	0.0357001	0.002	Sr
Y	0.00063287	0.000201423	0.00035	8.22e-05	0.001754	0.0001678	0.00118051	0.00129241	0.0693361	0.003765	0.0062778	0.0002679	0.0087924	0.000247	0.000125353	3.24284e-05	0.002441	0.0001519	0.0265582	0.0011274	0.00106708	0.000200821	<0.000005	Y
Zr	0.00471883	0.00343179	0.0275049	0.0007476	0.0025563	0.0005426	0.00143522	0.000473449	0.0009979	0.0005882	0.0379199	0.0201725	0.031618	0.0103974	0.0111908	0.00359631	0.0023818	0.0008232	0.0465667	0.0056907	0.000207181	2.50731e-05	1e-05	Zr
Nb	nd		0.0009285	0.0004036	6.69e-05	9e-05	0.000301931	0.000186975	0.0009665	0.0001373	0.0009227	0.0002132	0.000304	0.0001181	0.000149812	6.70187e-05	0.0001223	2.84e-05	0.0045066	0.0005717	0.000366238	2.22076e-05	<0.000008	Nb
Mo	0.030375	0.0133623	0.0409943	0.0014402	0.0911798	0.0023254	0.260514	0.0220344	0.288032	0.103683	0.0371698	0.0001786	0.419005	0.0132969	0.26989	0.000274938	0.150018	0.0508404	0.0043412	0.0001482	0.219893	0.0149742	0.0001	Mo
Ag	0.0703515	0.0198879	0.0228529	0.0021846	0.0001669	3.06e-05	0.015747	0.00135766	0.0009431	9.44e-05	0.203594	0.0005492	0.0148269	0.0006163	0.0347853	0.000282197	0.000636	9.09e-05	0.0500076	0.0001149	0.0131029	0.00720609	2e-05	Ag
Cd	0.00179813	0.000910915	0.0073541	0.0006368	0.0032301	0.0005285	0.00152564	0.000275395	0.0545204	0.0104097	0.0049569	0.0005714	0.0234663	0.0002954	0.00281221	8.16647e-06	0.0203581	0.0013219	0.0054378	0.000297	0.00209469	0.000953649	<0.000004	Cd
Sn	0.00613825	0.00398705	0.0078953	0.0001169	0.0014716	0.0003246	0.000228551	5.71031e-05	0.0020626	0.0011898	0.0034102	0.0006419	0.0016819	0.0002277	nd		0.0009634	0.0001243	nd		0.000748927	0.000193405	0.00095	Sn
Sb	0.000925009	0.000218338	0.0010976	5.48e-05	0.0001538	2.73e-05	0.000309814	2.6983e-05	0.0009529	0.0002408	0.0025222	0.000561	0.0017559	0.0001359	0.000613004	4.32379e-06	0.0002818	9.82e-05	0.0007497	6.58e-05	0.00133422	0.000571928	4e-06	Sb
Cs	0.000163653	3.10366e-05	9.56e-05	4.75e-05	0.0023081	0.0002186	0.00102845	0.00012343	0.0026251	0.0004622	0.0002271	8.64e-05	0.0007982	2.85e-05	0.000429562	8.64757e-06	0.0030386	0.0001177	0.0002668	3.32e-05	0.000283695	5.68488e-05	1e-06	Cs
Ba	0.0285283	0.00369558	0.183344	0.0093997	0.050922	0.003317	0.0295939	0.000942166	2.44917	0.127403	0.0886194	0.0017428	0.356041	0.0057115	0.0741659	0.000244294	0.108685	0.0050678	0.640721	0.0108979	0.0420639	0.0169548	0.0038	Ba
La	0.0124569	0.000167659	0.00217305	0.000102	0.0008353	8.09e-05	0.0041771	7.18728e-05	0.0316774	0.0007065	0.0131412	8.21e-05	0.0145274	5.91e-05	0.00109913	8.64757e-06	0.0026185	0.0002946	0.0415931	0.000250778	0.000285727	1.93421e-05	<0.000006	La
Ce	0.044831	0.000548701	0.00312137	2.7e-05	0.0012284	3.77e-05	0.0134607	0.000147684	0.054969	0.0037322	0.0389882	0.0004962	0.0295647	0.0004875	0.00223112	5.40473e-06	0.0034733	0.0006175	0.124394	0.00124305	0.000423522	1.64766e-05	<0.000007	Ce
Pr	0.00610145	0.000152417	0.000375526	8.58e-05	0.0001976	2.27e-05	0.00166766	3.93824e-06	0.0062182	0.00033	0.0021215	0.0001066	0.0028927	6.26e-05	0.000223953	3.24284e-06	0.0004294	2.69e-05	0.00897314	8.022e-05	4.51036e-05	7.88013e-06	<0.000001	Pr
Nd	0.0269422	0.00147844	0.0010004	3.84e-05	0.0007956	0.0001443	0.00737183	9.1564e-05	0.0247594	0.0009554	0.007283	0.0001484	0.0115482	0.0006341	0.000692496	5.18854e-05	0.0015197	0.0001247	0.0331013	0.000325216	0.000178445	5.08627e-05	<0.000005	Nd
Sm	0.00667985	9.14501e-05	0.000139195	0.000119	0.0001718	2.96e-05	0.00159272	0.000132915	0.0047243	0.0004125	0.0014381	0.0001527	0.0019179	0.0001487	9.93648e-05	6.48568e-06	0.0002795	1.67e-05	0.0058528	0.000216088	3.69663e-05	2.00585e-05	<0.000001	Sm
Eu	0.00145306	0.000510597	3.20449e-05	4.93e-05	4.18e-05	8.3021e-06	0.000234124	2.65831e-05	0.0013327	0.0002276	0.000247	3.6008e-06	0.0003966	4.7e-05	1.9873e-05	2.16189e-06	6.54e-05	9.9395e-06	0.000887655	8.60016e-05	8.16498e-06	5.01463e-06	<0.0000005	Eu
Gd	0.00383903	0.000952606	0.00015021	7.85e-05	0.0001889	3.46e-05	0.000878553	9.84559e-07	0.006278	0.000947	0.0010906	5.83e-05	0.0015656	2.49e-05	5.80902e-05	4.32379e-06	0.0002507	0.0001011	0.00484352	0.000390259	2.82454e-05	5.1579e-05	1e-05	Gd
Tb	0.000660726	9.9071e-05	1.70239e-05	1.83e-06	3.15e-05	1.12e-05	0.000133529	9.84559e-07	0.0009568	4.51e-05	0.0001329	3.6008e-06	0.0001973	1e-05	7.64345e-06	2.16189e-06	4.51e-05	1.63e-05	0.000889188	2.16811e-05	4.54683e-06	2.8655e-06	1e-06	Tb
Dy	0.00389624	0.000533459	8.11136e-05	0.0001004	0.0001362	6.54e-05	0.000720853	6.99037e-05	0.0058723	0.0004917	0.0008036	6.05e-05	0.0010402	2.35e-05	3.97459e-05		0.000181	0.000115	0.0055283	3.61351e-05	3.26403e-05	5.58773e-05	<0.000001	Dy
Ho	0.000620439	0.000312455	1.5021e-05		3.62e-05	2.22e-05	0.000108424	9.84559e-07	0.0014273	0.0001207	0.0001589	3.34e-05	0.0001877	2.1351e-06	nd		4.51e-05	9.53e-05	0.00105783	1.01178e-05	6.27519e-06	4.29825e-06	<0.0000002	Ho
Er	0.00188766	0.00044963	5.80814e-05	1.28e-05	9.07e-05	1.13e-05	0.000326768	2.16603e-05	0.0044822	0.0001762	0.0006106	2.95e-05	0.0005687	2.14e-05	2.36947e-05	1.08095e-06	0.0001519	2.52e-05	0.00296345	6.50432e-06	2.37351e-05	2.14913e-05	<0.0000005	Er
Tm	0.000337832	5.33459e-05	5.00702e-06	3.65e-06	1.22e-05	7.1175e-06	4.82876e-05	1.96912e-06	0.0006023	8.35e-05	5.14e-05	1.94e-05	5.49e-05	7.1171e-07	nd		3.21e-05	8.83e-05	0.000413421	2.52946e-05	nd		1e-06	Tm
Yb	nd		3.10435e-05		5.42e-05	1.02e-05	0.000337548	2.85522e-05	0.00339	0.0003521	0.0005668	0.0001563	0.0004056	2.7e-05	nd		0.0001787	3.57e-05	0.00260471	6.43205e-05	nd		<0.0000003	Yb
Lu	nd		3.00421e-06	5.48e-06	1.16e-05	1.4128e-06	6.79034e-05	4.92279e-06	0.0006089	9.4e-05	4.12e-05	1.51e-05	4.43e-05	1.4234e-06	nd		3.56e-05	8.83e-05	0.000362319	7.22702e-07	nd		<0.0000002	Lu
Hf	0.000220325	0.00117679	0.0007988	2.96e-05	2.32e-05	2.29e-05	5.36491e-05	2.23134e-05	nd		0.0026343	0.000296	0.0016748	0.0005523	0.00058931	0.000215108	5.16e-05	0.0002426	0.0014114	0.0005396	4.57022e-05	3.6319e-05	<0.0000005	Hf
Ta	0.000194854	2.02089e-05	0.0012675	0.0003251	0.000223	4.09e-05	2.18389e-05	2.57374e-05	0.0006715	0.0003912	0.0024265	0.0006806	0.0009476	0.0002441	0.000521283	1.72951e-05	0.0002575	0.0001094	0.0001308	1.4454e-06	nd		7e-05	Ta
W	nd		0.0003319	0.0002027	0.0003593	5.97e-05	0.000661049	0.000269811	0.0010959	0.0001392	0.0002831	0.0001051	0.0010634	2.21e-05	0.00385869	7.98499e-05	0.0001549	1.37e-05	0.0018116	9.32e-05	0.0147495	0.0075129	3e-05	W
Tl	0.000353587	0.000216539	4.91e-05		0.000604	8.0185e-06	0.00094343	0.000197635	0.0023898	0.0001575	nd		nd		nd		0.000192	3.9e-05	nd		0.000500013	3.57328e-05	2e-06	Tl
Pb	0.0179575	0.0133145	0.0343515	0.0005861	0.0026931	0.0001723	0.00275327	0.000873151	0.0141553	0.0011248	1.54754	0.0106339	0.0082426	0.0002772	2.21809	0.00738974	0.0022286	0.0005058	0.295591	0.0008536	0.00943556	0.00353258	0.00068	Pb
Bi	0.00020314	0.000107757	0.0051967	0.0003101	0.0001341	1.52e-05	0.00107493	7.8439e-05	0.0002229	9.92e-05	0.0049686	0.0003473	0.0016552	0.0001075	0.000974618	7.71277e-05	0.0006295	0.0002333	0.0059662	4.99e-05	0.00211431	0.000635216	2e-06	Bi
Th	0.00107984	0.00101197	0.0003369	2.76e-05	2.16e-05	1.7627e-06	3.5133e-05	2.97132e-05	5.79e-05	2.97e-05	0.0001355	0.0001887	0.0005913	0.0002968	4.35676e-05	5.08045e-05	0.0001973	0.0001989	0.0003504	0.000315	3.4232e-05	4.07589e-05	<0.000005	Th
U	0.00156558	0.000695547	0.0011877	0.0001162	0.0003366	2.3e-05	0.00100015	0.000351952	0.0021241	9.55e-05	0.0104214	6.84e-05	0.0013784	2.35e-05	0.00095152	7.5313e-05	0.0004044	3.88e-05	0.0001134	1.73e-05	0.00395802	0.0021054	1e-05	U
TLi, °C	18.96	0.26	-0.0675849	0.699801	11.6735	0.0943446	4.02	0.1	37.8378	0.32048	13.7096	0.0616779	5.85446	0.0255752	13.4383	0.026857	19.555	0.0863093	72.7338	0.218122	7.74	0.15		TLi, °C
Teq, °C	13.33	7.91	10.21	14.04	15.29	5.96	10.71	9.87	9.05	17.29	21.85	4.57	17.3	9.42	13.61	8.02	14.09	10.82	nd		16.35	9.45		Teq, °C
pHeq	6.5	0.1	6.6	0.1	6.7	0.1	6.3	0.1	5.5	0.1	6.3	0.1	6.1	0.1	6.3	0.1	6.3	0.1	nd		6.3	0.1		pHeq
mol Cl/Br	na		2820	1230	na		na		na		3460	661	na		na		na		na		na			mol Cl/Br
Ce/Ce*	1.236	0.024	0.771	0.06	0.7089	0.057	1.234	0.017	0.894	0.0641	1.624	0.032	1.043	0.019	1.032	0.008	0.723	0.141	1.491	0.017	0.817	0.065		Ce/Ce*
Eu/Eu*	0.801	0.288	0.671	1.092	0.704	0.165	0.548	0.07	0.746	0.143	0.577	0.042	0.676	0.087	0.733	0.088	0.738	0.166	0.494	0.051	0.74	0.716		Eu/Eu*
LaN/YbN	na		47.55	2.23	10.47	2.22	8.407	0.726	6.348	0.674	15.75	4.34	24.331	1.623	na		9.952	2.28	10.848	0.276	na			LaN/YbN
LREEN/HREEN	na		11.63	3.07	3.095	0.534	5.325	0.143	2.471	0.11	8.469	0.634	8.345	0.163	na		3.804	2.709	4.728	0.054	na			LREEN/HREEN
