# Supplementary material for: Geochemical constraints on the Hadean environment from mineral fingerprints of prokaryotes
Source: Sci Rep. 2017 Jun 21;7:4008. doi: 10.1038/s41598-017-04161-2 (PMC5479841; doi:10.1038/s41598-017-04161-2)
Supplement: Supplementary file 4 — Dataset 3 [file 41598_2017_4161_MOESM4_ESM.xlsx]

## Sheet: Nutrient media before
Nutrient media before cultivation of prokaryotes	A. aceti	A. aceti_SD	A. acidoterrestris	A. acidoterrestris_SD	E. coli	E. coli_SD	E. coli at pH=10	E. coli at pH=10_SD	E. coli in BS	E. coli in BS_SD	E. coli in HVCM	E. coli in HVCM_SD	E. coli in TSB	E. coli in TSB_SD	H. volcanii	H. volcanii_SD	N. lacusekhoensis	N. lacusekhoensis_SD	N. magadii	N. magadii_SD	V. choleraes	V. choleraes_SD			Legend
Li, ppm wet weight	0.003732	0.000151165	0.00112721	0.000224649	0.00291746	0.000340489	0.00559	5.31131e-05	0.016033	0.0010008	0.0204949	0.00490708	0.0179325	0.00128356	0.012308	0.000981464	0.0035715	0.000457498	0.0114755	0.00251094	0.005328	3.21455e-05	Li, ppm wet weight		standard deviation
Be	6.9e-05	4.65081e-05	<0.0004		6.65473e-06		5e-05	3.3234e-05	3.16307e-05	2.27453e-06	<0.0004		<0.0004		<0.0004		<0.0004		<0.0004		7.3e-05		Be		na – not analyzed
B	0.1724	0.00157399	0.100846	0.0221417	0.113606	0.0225658	0.54272	0.0124833	0.0422816	0.00158838	0.731794	0.0035689	0.721226	0.0544046	1.49013	0.00783192	0.255727	0.0175921	2.86863	0.000910046	0.223763	0.0044391	B
Na	238.449	1.09904	25.7699	0.87284	159.425	9.2578	3347.39	20.0056	154.63	0.442556	46487.7	435.548	3667.73	23.8382	29205.8	192.344	2149.95	39.2895	28344.8	470.975	3162.02	27.6055	Na
Mg	4.64768	0.0311278	56.0662	2.09034	2	0.156821	6.4314	0.123475	21.5908	0.212256	8791.57	53.0626	17.4137	0.267831	4907.49	57.4647	10.207	0.230107	69.0503	0.325587	6.56205	0.0674974	Mg
Al	<0.00044		0.0665882	0.001436	0.0323218	0.0192524	0.37396	0.00895681	0.178365	0.00616778	0.543898	0.00435947	0.786343	0.0427613	1.12489	0.0216254	0.287554	0.0201236	0.202217	0.00809284	0.286789	0.00292085	Al
Si	35.6604	0.630651	2.11553	0.513806	4.20264	0.318821	16.3886	0.483404	0.0706275	0.00170438	17.052	2.21836	<37.45		10.1923	2.74862	0.0087645	0.000647003	<37.45		16.3977	0.292226	Si
K	308.727	2.86301	262.887	9.0978	328.466	17.2628	1316.84	30.8423	328.117	10.5302	3736.83	83.1122	1845.3	4.94551	2243.69	45.6182	1712.17	40.88	1043.06	8.61086	1288.1	24.5918	K
Ca	6.69286	0.113648	91.784	5.51339	2.39556	0.566244	41.1989	0.42512	115.748	3.42714	1610.74	16.9619	8.24183	1.7352	1414.72	73.9795	7.74374	1.33044	7.69951	1.25079	42.3966	1.02672	Ca
Sc	0.00041	0.00059103	0.00363344	0.000714999	0.00195196	0.0002901	0.00148	0.00018393	0.00431464	0.00109178	0.0523251	0.00497254	0.0315087	0.0065637	0.0651375	0.00365504	0.005654	9.47523e-05	0.0212965	0.0139152	0.001101	0.000357651	Sc
Ti	0.016046	0.00202193	0.0272337	0.00254942	0.00735831	0.0010216	0.05556	0.00339038	0.014326	0.000380605	1.13512	0.083195	0.0606302	0.0470647	0.697334	0.0686438	0.061119	0.000336583	0.0099175	0.0110033	0.053235	0.00293024	Ti
V	0.002816	0.000170166	0.000397446	7.1673e-05	0.0198176	0.00159387	0.05758	0.001867	0.0151559	0.000203192	0.0129055	0.000329824	0.0535167	0.000910301	0.010087	0.00124734	0.04266	0.00322724	0.0005695	7.14178e-05	0.057881	0.000618605	V
Cr	<0.0000098		0.00220907	0.000819354	0.0098599	0.00113137	0.00945	0.00119025	0.00707669	0.000177414	0.00876447	0.0018732	0.0210933	0.000573778	0.0061085	0.00284045	0.016312	0.000468105	0.0044715	0.00199475	0.010295	0.00064791	Cr
Mn	0.009605	0.000266723	0.108835	0.0037543	0.00159622	0.00038882	0.01786	0.000828475	1.46091	0.0516744	5.94393	0.0824056	0.0533447	0.00219584	3.46671	0.0778433	0.031568	0.0015924	6.21233	0.0142029	0.017443	0.000138503	Mn
Fe	0.48463	0.0127385	0.260586	0.00560677	0.134525	0.0276121	0.584	0.0300707	0.425254	0.0161613	0.568818	0.00950195	1.05792	0.0280337	0.341268	0.0199715	0.57907	0.0367512	0.178		0.53119	0.0119355	Fe
Co	0.007763	0.000215064	0.00296584	0.000184776	0.00048324	5.60868e-05	0.00278	0.000205734	0.0553703	0.00301527	0.0746876	0.000420463	0.00728054	0.00038318	0.049231	0.00101541	0.004956	0.000523259	0.0075975	0.000485782	0.002981	2.11266e-05	Co
Ni	0.001332	0.000219149	0.00487537	0.000582129	0.0026778	0.000301664	0.02434	0.000953651	0.0669519	0.00267637	0.15624	0.0127775	0.034386	0.00444827	0.180216	0.00681651	0.030455	0.00275772	0.00325	0.00252013	0.023482	0.000863117	Ni
Cu	0.010544	0.000191068	0.0041622	0.00276914	0.00400976	0.000620129	0.00699	0.000224164	0.126389	0.00338527	0.0393716	0.00314214	0.0359394	0.00317662	0.112497	0.00237305	0.0136645	0.000832265	0.023814	0.000156978	0.006667	0.000209616	Cu
Zn	0.655122	0.0087237	0.197531	0.00929364	0.0947011	0.00594868	0.7533	0.0197677	0.123205	0.000368475	3.13497	0.14243	1.01566	0.0251559	2.24187	0.0423267	0.678885	0.044226	0.084739	0.00132512	0.767533	0.0112125	Zn
Ga	0.000197	1.96723e-05	0.000226068	5.16147e-05	0.000191727	1.32289e-05	0.00131	3.4641e-05	0.000117409	1.74381e-05	0.00131209	2.26597e-05	0.00155269	0.000258101	0.0006385	6.36396e-06	0.000675	4.24264e-05	0.000692	7.77817e-05	0.001219	7.65005e-05	Ga
Ge	4.1e-05	4.24264e-06	2.92049e-05	3.33356e-06	<0.00001		2e-05		0.00010347	6.14124e-05	0.000199395	0.000281987	0.000151619	0.000214422	<0.0002		8.45e-05	0.000119501	0.0001375	0.000194454	3.3e-05		Ge
As	0.000468		0.00078327	0.000492172	0.0021596	0.000249878	0.00143	0.00127437	0.00366165	1.36472e-05	0.0083639	0.00416183	0.00816007	0.00474607	0.010896	0.00363453	0.003103	0.000947523	0.0034935	0.00165109	0.002096	0.00113649	As
Se	0.009631	0.00182576	0.00230319	0.00165017	0.00580027	0.00209495	0.01345	0.00234068	0.0082095	0.000508737	0.047529	0.00900848	0.0462039	0.0193983	0.0617095	0.00268771	0.0098845	0.00275984	0.017506	0.00519723	0.017233	0.000987274	Se
Rb	0.197868	0.00456948	0.0283257	0.00263799	0.249776	0.0157465	0.20023	0.0020197	0.880938	0.00804503	0.517463	0.000672237	0.423483	0.00379408	0.344145	0.00407011	0.564045	0.0193797	0.254516	5.65685e-06	0.20747	0.00133878	Rb
Sr	0.027256	0.000483761	0.539555	0.0251559	0.00240366	0.000226255	0.02158	0.000484594	0.763568	0.000983357	9.76978	0.0106098	0.0253562	0.00247876	8.94249	0.115669	0.028213	0.000627911	0.0229985	0.000311834	0.021795	3.10054e-05	Sr
Y	9.7e-05	2.49466e-05	2.30235e-05	1.1298e-05	1.82049e-05	9.05087e-06	0.001	9.65263e-05	0.000488935	6.97524e-05	<0.00005		<0.00005		0.0034765	0.000235467	0.000455	7.07107e-06	<0.00005		0.000387	4.43772e-05	Y
Zr	0.000639	2.11266e-05	7.74793e-05	4.33621e-05	0.000412612	3.1587e-05	0.01081	3.60185e-05	<0.000004		0.00280399	0.000672237	0.00595457	0.000354392	0.001484	5.51543e-05	0.001448	8.90955e-05	0.001561	0.000671751	0.010514	0.000282456	Zr
Nb	<0.00000795		<0.000008		7.95008e-06		0.00046	2.17332e-05	<0.000008		<0.0005		<0.0005		<0.0005		0.000227	1.27279e-05	<0.0005		0.000498	3.15331e-05	Nb
Mo	0.001473	6.05558e-05	0.000312167	4.89039e-05	0.00528059	0.000457622	0.02792	0.000692122	0.00507056	1.21308e-05	0.00479438	0.0026537	0.0283521	0.00297312	0.005244	0.000398808	0.0257355	0.00113632	0.002893	0.000192333	0.02766	0.000275834	Mo
Ag	0.000743	0.00016298	8.97059e-05	2.11569e-05	1.5494e-05	6.8772e-06	0.01334	0.00043645	2.57334e-05	2.88108e-05	0.00503917	0.000333601	0.000362904	0.00016578	0.0003995	3.04056e-05	4.2e-05	5.65685e-06	0.0002415	0.000171827	<0.0000014		Ag
Cd	0.000176	8.3865e-06	6.51355e-05	1.96074e-05	6.83033e-05	3.31963e-05	0.00015	1.24231e-05	0.000426746	3.63925e-05	<0.0002		0.000214092	0.000209459	5.4e-05	7.63675e-05	0.0007975	4.17193e-05	<0.0002		8.1e-05	4.1501e-05	Cd
Sn	0.001162	0.000144905	0.000643569	9.9227e-05	0.000638451	4.38982e-05	0.00103	0.000105432	0.000290573	0.000213806	<0.0033		<0.0033		<0.0033		0.001015	0.000142836	<0.0033		0.000482	4.84183e-05	Sn
Sb	0.000192	6.65833e-06	0.000225347	5.76284e-05	0.000150554	2.78248e-05	0.00062	6.84617e-05	0.000170484	7.43014e-05	0.000761083	0.000177501	0.00289481	0.000619442	0.000467	0.000141421	0.002827	4.10122e-05	0.0001995	0.000282136	0.000598	2.96704e-05	Sb
Cs	0.000626	1.06927e-05	0.000133362	2.03626e-05	0.00127879	6.26595e-05	0.00097	1.94251e-05	0.00123896	0.000106903	0.000956027	0.000183795	0.00110205	6.55179e-05	0.000634	0.000178191	0.0008975	1.48492e-05	0.0004795	1.06066e-05	0.000947	1.85562e-05	Cs
Ba	0.002126	0.000180583	0.00530553	0.000715122	0.00976046	0.00933032	0.01852	0.000537856	0.0483574	0.000791538	0.0915142	0.00629309	0.0319769	0.00294731	0.0786815	0.000737512	0.011053	0.000135765	0.0062095	0.000429214	0.018356	0.000865116	Ba
La	<0.0000059		5.58595e-05	2.2922e-05	8.66426e-06	1.04443e-05	9.96667e-05	2.72091e-05	0.000298615	5.38306e-05	<0.00006		<0.00006		<0.00006		0.0002655	6.15183e-05	<0.00006		6.7e-05	3.65923e-05	La
Ce	<0.000007		5.74897e-05	3.03449e-05	6.94161e-06		0.000132333	4.93288e-06	0.000405301	2.72944e-05	<0.0001		<0.0001		<0.0001		0.000345	5.23259e-05	<0.0001		0.000156	1.50444e-05	Ce
Pr	<0.000001		1.61745e-05	8.96307e-06	9.98061e-06	3.26786e-06	7.5e-06	7.07107e-07	4.66418e-05	1.2889e-05	<0.00003		<0.00003		<0.00003		5.45e-05	1.20208e-05	<0.00003		9e-06	2.82843e-06	Pr
Nd	<0.0000054		8.14741e-05	5.26368e-05	3.38813e-05	1.96798e-05	8.06667e-05	5.32666e-05	0.000211228	6.3687e-05	0.00200908	5.91669e-05	0.00170993	0.000667091	0.001968	0.000394566	0.000193	3.25269e-05	0.001074	1.9799e-05	0.000121	2.94618e-05	Nd
Sm	0.00971	0.000307176	2.11745e-05	1.24585e-05	9.80386e-06	6.04329e-07	2.93333e-05	7.0946e-06	5.03946e-05	3.03271e-05	<0.00003		<0.00003		<0.00003		4.25e-05	9.19239e-06	<0.00003		0.000495	0.000115145	Sm
Eu	0.000596	3.10054e-05	3.47917e-06	1.66685e-06	3.15127e-06	2.10033e-06	3.03333e-05	5.03322e-06	1.07223e-05	3.03271e-06	<0.00003		<0.00003		<0.00003		1.6e-05	2.82843e-06	<0.00003		4.4e-05	1.12694e-05	Eu
Gd	0.00018	2.83608e-05	1.86875e-05	1.00707e-05	9.45495e-06	4.88e-09	9.5e-05	4.58258e-06	8.36336e-05	6.67197e-05	<0.00003		<0.00003		4.05e-05	5.72756e-05	9.4e-05	1.83848e-05	<0.00003		6.5e-05	1.50444e-05	Gd
Tb	3e-06	1.52753e-06	2.39323e-06	1.03918e-06	2.50123e-07		1.7e-05	5.2915e-06	1.07223e-05	4.54907e-06	<0.00002		<0.00002		<0.00002		2e-05	4.24264e-06	<0.00002		5e-06	2.3094e-06	Tb
Dy	4.7e-05	1.64418e-05	1.00729e-05	1.51736e-06	9.88913e-07		0.000102333	1.51438e-05	4.50335e-05	3.48762e-05	<0.00004		<0.00004		<0.00004		6.35e-05	2.75772e-05	<0.00004		3.9e-05	1.22202e-05	Dy
Ho	9e-06	4.16333e-06	<0.000001		1.99491e-07		2.26667e-05	5.50757e-06	1.34028e-05	6.8236e-06	<0.00002		<0.00002		<0.00002		2.1e-05	9.8995e-06	<0.00002		1.1e-05	1.52753e-06	Ho
Er	9e-06	5.7735e-06	8.02085e-06	4.13457e-06	3.6775e-06	3.03361e-06	6.46667e-05	9.0185e-06	2.73418e-05	3.10853e-05	<0.00002		<0.00002		<0.00002		3.5e-05	1.69706e-05	<0.00002		4e-05	4.72582e-06	Er
Tm	3.5e-06	2.12132e-06	2.5e-07	5e-07	1.31328e-06	5.25723e-07	1.03333e-05	1.52753e-06	1.17945e-05	9.09814e-06	<0.00002		<0.00002		<0.00002		7e-06	1.41421e-06	<0.00002		5e-06	1.1547e-06	Tm
Yb	5e-06	2e-06	<0.000003		3.29905e-07		8.03333e-05	1.71561e-05	4.7714e-05	1.2889e-05	<0.00003		<0.00003		<0.00003		5e-05	2.26274e-05	<0.00003		5e-05	2.88675e-06	Yb
Lu	1e-06	1.73205e-06	2.5e-07	5e-07	1.51025e-07		1.76667e-05	1.52753e-06	9.11392e-06	2.27453e-06	<0.00002		<0.00002		<0.00002		1.4e-05	7.07107e-06	<0.00002		1.5e-05	2.64575e-06	Lu
Hf	1.5e-05	5e-06	5.01564e-06	2.3644e-06	4.20105e-06	8.90987e-06	0.00018	2.08167e-06	6.43335e-06	3.03271e-06	0.00016913	2.51774e-06	0.000534879	0.00027994	0.000142	2.82843e-06	4.75e-05	1.62635e-05	8.05e-05	4.94975e-06	0.000131	5.56776e-06	Hf
Ta	<0.00000499		2.94115e-05	8.52762e-06	5.77783e-05	1.52146e-05	<0.00000499		<0.000005		<0.0003		<0.0003		<0.0003		3.05e-05	2.6163e-05	<0.0003		0.000217		Ta
W	<0.0000015		2.26667e-05	5.8845e-06	0.000117913	3.66604e-05	2e-05	7.07107e-06	3.05584e-05	1.59217e-05	<0.0007		<0.0007		<0.0007		0.0001825	2.6163e-05	<0.0007		9e-06	1.10151e-05	W
Tl	0.000116	4.58258e-06	3e-05	5.65685e-06	1.86541e-05	1.11468e-05	8e-05	1.31149e-05	0.000203723		na		na		na		0.00011		na		6.3e-05	1.16762e-05	Tl
Pb	0.000851	6.1101e-06	0.00341733	0.000277627	0.000427996	6.97175e-05	0.00155	2.45153e-05	0.000498049	2.27453e-06	0.0249	7.93088e-05	<0.0009		0.0398335	0.000434871	0.000803	2.26274e-05	<0.0009		0.002025	8.18189e-05	Pb
Bi	1.2e-05	5.1316e-06	8.6797e-06	1.4143e-06	1.31357e-05	1.22719e-05	0.00013	4.58258e-06	9.70364e-05	2.04708e-05	<0.00009		<0.00009		<0.00009		8.2e-05	4.24264e-06	<0.00009		0.000109	9.53939e-06	Bi
Th	1e-05		<0.0001		5.15244e-06		7e-05	7.50555e-06	8.04169e-06	9.85631e-06	<0.0001		<0.0001		<0.0001		9.25e-05	7.07107e-07	<0.0001		7.1e-05	8.3865e-06	Th
U	0.000119	7.0946e-06	8.64323e-06	9.701e-06	4.01825e-05	4.04387e-06	0.00103	7e-06	2.78779e-05		<0.0005		0.000798809	0.000250159	0.000374	1.83848e-05	0.00078	7.07107e-06	<0.0005		0.001049	1.91398e-05	U

## Sheet: Nutrient media after
Nutrient media after cultivation of prokaryotes	A. aceti	A. aceti_SD	A. acidoterrestris	A. acidoterrestris_SD	E. coli	E. coli_SD	E. coli at pH=10	E. coli at pH=10_SD	E. coli in BS	E. coli in BS_SD	E. coli in HVCM	E. coli in HVCM_SD	E. coli in TSB	E. coli in TSB_SD	H. volcanii	H. volcanii_SD	N. lacusekhoensis	N. lacusekhoensis_SD	N. magadii	N. magadii_SD	V. choleraes	V. choleraes_SD			Legend
Li, ppm wet weight	0.003537	0.000147548	0.0010595	0.000122329	0.002698	0.000185262	0.004948	0.000319088	0.0154005	0.00244023	0.0021625	3.18198e-05	0.0040825	7.70746e-05	0.0139345	0.000710642	0.003966	0.000108894	0.012774	5.65685e-06	0.005067	0.000186122	Li, ppm wet weight		standard deviation
Be	2.3e-05		<0.0004		<0.0004		2.65e-05	7.07107e-07	<0.0004		2.65e-05	3.74767e-05	<0.0004		<0.0004		<0.0004		<0.0004		7.5e-05	2.8006e-05	Be		na – not analyzed
B	0.158644	0.00133432	0.169581	0.00290338	0.06109	0.00044972	0.925493	0.00531822	0.0427365	0.00274428	0.193621	0.00414011	0.396298	0.0160471	0.583149	0.0151696	0.338705	0.0144151	3.87277	0.0405476	0.27643	0.00500694	B
Na	225.018	3.95078	25.1583	0.682954	153.315	2.73758	3125	17.7552	154.63	4.14125	443.107	16.7215	1511.73	9.72491	29193	67.6093	2379.76	17.078	15869.6	233.055	3067.37	12.7441	Na
Mg	4.33071	0.109876	53.2152	1.2841	1.1493	0.01794	3.92377	0.0411216	16.7694	0.409225	4759.06	147.48	9.43804	0.612276	4645.92	58.2214	7.74296	0.0121177	63.4816	0.947588	6.0595	0.018205	Mg
Al	<0.00044		0.0191655	0.00451629	0.0267845	0.00481469	0.291723	0.0050154	0.0204805	0.000597505	0.429223	0.0128206	0.543604	0.0410794	0.376819	0.0213483	0.229354	0.0217817	0.123369	0.00866984	0.288015	0.00389125	Al
Si	17.2094	0.57917	2.14732	1.83027	3.26484	0.151434	11.073	0.0848241	0.0628505	0.00242891	9.15833	1.5802	13.5404	0.164818	<37.45		0.004875	0.00022486	<37.45		13.2953	0.281939	Si
K	293.403	5.54169	266.256	17.625	297.121	7.04968	1182.52	21.9803	296.874	8.71086	2504.97	62.3955	1757.41	1.83013	2095.37	26.9045	1566.95	31.1916	1084.13	4.6092	1256.7	12.9088	K
Ca	9.775	0.412912	93.0157	8.25562	1.1559	0.00276691	36.7398	0.340353	44.4314	1.72475	954.184	18.6259	8.05573	2.58379	1282.41	36.9597	7.14166	0.753709	3.04767	0.92386	39.0479	0.424305	Ca
Sc	0.002765	0.000126469	0.0039885	7.42462e-05	0.002612	0.000741048	0.000829	0.000252264	0.004317	0.00021496	0.034811	0.00552533	0.033949	0.000616597	0.0554715	0.0093826	0.003563	0.000714178	0.042513	0.0160584	0.000514	0.000182434	Sc
Ti	0.02896	0.00185947	0.027354	0.00706824	0.0085875	0.000925603	0.057354	0.0041629	0.00653	0.00128552	0.929057	0.0466853	0.0828095	0.0082286	0.590249	0.0525083	0.0682025	0.00209516	<0.042		0.048382	0.00140303	Ti
V	0.003598	2.10079e-05	0.000498	4.94975e-05	0.0184945	0.00022981	0.053824	0.000819134	0.010045	1.69706e-05	0.010901	0.000301227	0.0530245	0.0001492	0.0098745	0.000422143	0.0395175	0.00080398	0.0009745	0.000173241	0.053881	0.00165558	V
Cr	0.000272		0.0016485	0.000136472	0.008699	5.51543e-05	0.010222	0.000960469	0.005713	0.000524673	0.0047835	7.42462e-05	0.019328	0.000151321	0.009599	0.00147503	0.014362	0.00014425	0.014675	0.0010748	0.01925	0.00116423	Cr
Mn	0.025316	0.000642729	0.018771	0.0016122	0.0008045	8.69741e-05	0.009242	0.000667501	0.039267	0.000158392	3.69167	0.00581171	0.012606	0.000661852	3.12531	0.00688863	0.0034785	5.86899e-05	32.604	0.191491	0.01878	0.000603476	Mn
Fe	0.500279	0.0159261	0.0729685	0.00837992	0.049584	0.00212415	0.360774	0.0207888	0.098721	0.00368544	0.570002	0.00406374	0.281299	0.000908632	0.234534	0.0189724	0.30116	0.00967676	0.091705	0.0108541	0.572802	0.0193902	Fe
Co	0.007567	0.000160282	0.0031095	0.000306177	0.000294	2.12132e-05	0.002736	0.000126527	0.046295	0.00116248	0.0491115	5.16188e-05	0.006137	0.000145664	0.0480815	0.00146583	0.0048665	6.01041e-05	0.008625	0.000479418	0.002636	0.000173283	Co
Ni	0.016598	0.000775887	0.004763	0.00075519	0.002141	0.000106066	0.02181	0.00167681	0.059408	0.00370948	0.094199	0.000806102	0.034386	0.000555786	0.0889855	0.000835093	0.0273595	8.55599e-05	0.0092165	0.00124804	0.028959	0.00143724	Ni
Cu	0.009302	0.000318199	0.0032845	0.000309006	0.0036625	0.000372645	0.006903	0.000182714	0.156881	0.00214041	0.016477	2.82843e-06	0.014313	0.000354968	0.0208	0.00221466	0.005178	0.00019799	0.016821	0.0028355	0.005938	0.00027974	Cu
Zn	0.600462	0.00570781	0.216458	0.0133162	0.0604985	0.000323148	0.657335	0.0155087	0.042834	0.00109884	1.50048	0.00450993	0.730991	0.000145664	1.87299	0.00277751	0.539336	0.00430416	0.169544	0.0104263	0.705756	0.0101459	Zn
Ga	0.000182	5.40771e-05	0.000296	3.81838e-05	0.000162	0.000110309	0.001106	0.000128557	0.0001065	2.6163e-05	0.0005745	2.12132e-06	0.0010675	6.43467e-05	0.0002975	7.07107e-07	0.000792	7.77817e-05	0.000475	0.00017112	0.001144	8.0206e-05	Ga
Ge	1.6e-05		1.35e-05	1.90919e-05	2.65e-05	3.74767e-05	<0.000001		4e-05	3.11127e-05	<0.0002		5.6e-05	4.24264e-05	<0.0002		0.0001125	2.75772e-05	8.75e-05	0.000123744	6.5e-05		Ge
As	0.001941	0.000597254	0.0005845	3.46482e-05	0.001592	0.000154149	0.003423	0.000737688	0.0013895	0.000187383	0.003242	5.79828e-05	0.0041955	0.000177484	0.0082175	0.000528209	0.002601	0.000151321	0.004304	0.00113561	0.003249	0.00122488	As
Se	0.011104	0.00183415	0.002794	0.00034224	0.0058195	0.000218496	0.02466	0.00131862	0.005071	0.000585484	0.0141895	0.00206122	0.0225315	0.00194666	0.053141	0.0124734	0.0081275	0.000170413	0.025266	0.0107975	0.020351	0.00478012	Se
Rb	0.185366	0.00170386	0.025334	0.000431335	0.230063	0.00296843	0.177571	0.00020729	0.822289	0.0238422	0.364729	0.0127414	0.302847	0.0128446	0.31321	0.00216092	0.570195	0.00353058	0.267504	0.00173241	0.198987	0.000163812	Rb
Sr	0.038802	0.000570911	0.527862	0.00854892	0.0020535	4.94975e-06	0.02035	0.000357747	0.273746	0.00906794	13.126	0.411639	0.03164	0.00191343	7.87947	0.0259579	0.0276705	7.84889e-05	0.0363385	0.000898733	0.022105	0.000275196	Sr
Y	0.000706	8.62168e-06	2.05e-05	1.3435e-05	7.5e-06	9.19239e-06	0.00038	3.57957e-05	2.4e-05	2.82843e-06	0.000122	3.25269e-05	0.0001135	2.89914e-05	<0.00005		0.000345	1.9799e-05	<0.00005		0.000271	1.89033e-05	Y
Zr	0.001388	0.000139019	7.3e-05	2.12132e-05	0.001001	0.000110309	0.006451	0.000234449	9e-05	2.82843e-05	0.005724	0.00130673	0.0147225	0.000163342	0.00204	0.000316784	0.0021545	0.000210011	0.0028725	0.000303349	0.001533	0.000230005	Zr
Nb	8.2e-05	1.83848e-05	<0.000008		<0.000008		0.000493	1.23423e-05	<0.000008		0.000108	5.37401e-05	0.000246	1.9799e-05	<0.0005		0.0002055	1.3435e-05	<0.000008		0.000431	5.6003e-05	Nb
Mo	0.001707	0.000122451	0.000181	1.9799e-05	0.0037555	0.000150614	0.021447	0.000327799	0.0023995	0.00016617	0.006238	0.000345068	0.020557	0.00104935	0.001154	5.23259e-05	0.022642	0.000328098	0.002443	0.000304056	0.027189	0.000343095	Mo
Ag	0.001007	0.000115855	4.8e-05	0	1.75e-05	4.94975e-06	0.00961	0.000315875	2.55e-05	1.76777e-05	0.001136	2.54558e-05	0.000295	9.8995e-06	0.0002805	2.47487e-05	9.4e-05	2.54558e-05	0.0001515	7.2832e-05	<0.0000014		Ag
Cd	0.00014	1.15326e-05	<0.0002		<0.0002		4.7e-05	2.80535e-05	9.85e-05	1.06066e-05	0.0001725	1.76777e-05	0.000262	4.94975e-05	<0.0002		0.0001255	3.60624e-05	<0.0002		4.2e-05	1.17189e-05	Cd
Sn	0.000411	6.09289e-05	0.000447	0.00022486	0.000344	8.34386e-05	0.000454	9.00019e-05	0.000464	0.000111723	0.000165	0.000100409	0.0005225	0.000142128	<0.0033		0.0008275	8.27315e-05	<0.0033		0.001277	0.00015969	Sn
Sb	0.000206	1.37961e-05	0.0002725	8.55599e-05	0.0002045	4.59619e-05	0.000541	4.32474e-05	0.0002565	5.44472e-05	0.0007595	5.3033e-05	0.003412	8.6267e-05	0.00062	0.000100409	0.003373	3.53553e-05	0.000182	0.000233345	0.000677	8.39186e-05	Sb
Cs	0.00057	3.78726e-05	0.000119	1.41421e-05	0.001158	2.82843e-06	0.000861	3.53034e-05	0.001231	7.49533e-05	0.0008175	6.71751e-05	0.001305	3.25269e-05	0.000689	0.000294156	0.0009955	7.77818e-06	0.000489	0.000182434	0.000882	1.80278e-05	Cs
Ba	0.021223	0.000512363	0.0106115	0.000467398	0.0072805	8.83883e-05	0.021819	0.000387965	0.0033005	0.000379716	0.079082	0.000417193	0.020674	0.00187666	0.055731	0.000114551	0.010166	0.000511945	0.0109895	0.00207819	0.017488	0.00049744	Ba
La	0.000670333	1.52753e-05	2e-05	4.24264e-06	2.5e-06	3.53553e-06	0.00036	2.74651e-05	1.1e-05	0	0.0004175	6.36396e-06	0.0002395	3.18198e-05	<0.00006		0.000172	3.39411e-05	<0.00006		0.000144	1.95533e-05	La
Ce	0.00234633	6.14356e-05	1.8e-05	2.82843e-06	<0.0001		0.000855	1.75594e-05	<0.0001		0.000926	1.9799e-05	0.000443	3.39411e-05	<0.0001		0.0002605	5.58614e-05	<0.0001		0.000266	4.72582e-06	Ce
Pr	0.000387667	3.7018e-05	1.45e-05	2.12132e-06	<0.00003		0.000122	1.46401e-05	<0.00003		6.65e-05	7.07107e-07	3e-05	1.41421e-06	<0.00003		4.55e-05	2.12132e-06	<0.00003		2.6e-05	1.05357e-05	Pr
Nd	0.002135	9.90505e-05	2.65e-05	3.74767e-05	3.4e-05		0.000666	0.000115235	1.75e-05	1.20208e-05	0.00277	7.63675e-05	0.000644	5.65685e-05	0.001056	1.69706e-05	0.0002755	9.19239e-06	0.001143	3.39411e-05	0.000215	1.65025e-05	Nd
Sm	0.000499333	7.38738e-05	5e-06	7.07107e-06	1.85e-05	1.3435e-05	0.000125	2.00749e-05	6e-06	8.48528e-06	4.15e-05	1.3435e-05	2.4e-05	1.41421e-06	<0.00003		6.5e-05	3.9598e-05	<0.00003		0.008129	0.000117543	Sm
Eu	0.000136	7.81025e-06	<0.00003		<0.00003		4.9e-05	5.50757e-06	5.5e-06	7.77818e-06	4e-06	0	6e-06	1.41421e-06	<0.00003		1.6e-05	2.82843e-06	<0.00003		0.000741	1.60416e-05	Eu
Gd	0.000373333	1.18462e-05	9e-06	0	1.45e-05	1.90919e-05	0.000135	1.75024e-05	1.35e-05	7.07107e-07	4.35e-05	6.36396e-06	3.9e-05	4.24264e-06	<0.00003		6.8e-05	2.82843e-06	<0.00003		0.00034	4.01123e-05	Gd
Tb	4.76667e-05	1.07858e-05	5e-07	7.07107e-07	2e-06	2.82843e-06	1.8e-05	6.65833e-06	1e-06	1.41421e-06	1.3e-05	4.24264e-06	6e-06	1.41421e-06	<0.00002		1.2e-05	1.41421e-06	<0.00002		9e-06	4.50925e-06	Tb
Dy	0.000269667	1.30128e-05	<0.00004		<0.00004		9.6e-05	4.04145e-06	4e-06	0	1.35e-05	4.94975e-06	2.6e-05	0	<0.00004		6.2e-05	2.54558e-05	<0.00004		6.6e-05	1.861e-05	Dy
Ho	4.2e-05	2.64575e-06	<0.000001		<0.000001		1.5e-05	1e-06	<0.000001		1.4e-05	4.24264e-06	1.5e-06	7.07107e-07	<0.00002		1.55e-05	7.07107e-07	<0.00002		1.2e-05	5.68624e-06	Ho
Er	0.000113667	1.68622e-05	3.5e-06	4.94975e-06	1.5e-06	2.12132e-06	5.1e-05	8.0829e-06	2.5e-06	3.53553e-06	5e-06	0	2.3e-05	2.82843e-06	<0.00002		2.05e-05	3.53553e-06	<0.00002		3.7e-05	5e-06	Er
Tm	8.66667e-06	1.52753e-06	1.5e-06	7.07107e-07	5e-06	2.82843e-06	6e-06	3.78594e-06	2.5e-06	7.07107e-07	<0.00002		<0.00002		<0.00002		1.65e-05	9.19239e-06	<0.00002		6e-06	1.52753e-06	Tm
Yb	5.1e-05	1.38924e-05	1.5e-06	2.12132e-06	1.5e-06	2.12132e-06	5.9e-05	2.83078e-05	1.05e-05	4.94975e-06	<0.00003		<0.00003		<0.00003		4.6e-05	1.69706e-05	<0.00003		5.5e-05	2.08087e-05	Yb
Lu	9e-06	1.73205e-06	<0.00002		<0.00002		1.6e-05	4.50925e-06	1.5e-06	7.07107e-07	<0.00002		<0.00002		<0.00002		5.5e-06	6.36396e-06	<0.00002		1.5e-05	2.3094e-06	Lu
Hf	0.000102	1.05987e-05	3e-06	4.24264e-06	1.8e-05	1.55563e-05	9.6e-05	9.53939e-06	3e-06	0	0.0002245	9.19239e-06	0.000793	3.9598e-05	8.7e-05	0.000123037	6.1e-05	7.07107e-06	0.0002135	2.47487e-05	2.1e-05	8.544e-06	Hf
Ta	0.000128	6.67108e-05	7.6e-05	4.10122e-05	3.8e-05	0	0.000117		4.95e-05	0.00011243	5.6e-05	2.26274e-05	0.000151	3.11127e-05	<0.0003		2.4e-05	1.27279e-05	<0.0003		<0.000005		Ta
W	<0.0000015		3e-05	1.41421e-05	2.5e-05	9.8995e-06	4.7e-05	2.34379e-05	9.2e-05	3.67696e-05	0.0001265	1.76777e-05	0.00016	2.12132e-05	<0.0007		0.0001425	2.05061e-05	<0.0007		2e-05	1.10151e-05	W
Tl	0.000134	4.58258e-06	3e-05		3.5e-05		4.5e-05	1.03923e-05	0.00017		na		na		na		7e-05		na		7.1e-05	1.63707e-05	Tl
Pb	0.001398	3.01717e-05	0.003248	9.75807e-05	0.0004585	7.42462e-05	0.001094	2.91433e-05	0.000454	2.26274e-05	0.013647	0.000451134	0.0022195	5.16188e-05	0.0088765	0.000204354	0.000738	2.68701e-05	<0.0009		0.000904	8.32666e-06	Pb
Bi	1.7e-05	2.3094e-06	5e-06	1.41421e-06	3.5e-06	4.94975e-06	0.000101	1.15326e-05	2e-05	7.07107e-06	4.05e-05	1.06066e-05	6.3e-05	1.41421e-05	<0.00009		4.45e-05	1.76777e-05	<0.00009		7.8e-05	1.08167e-05	Bi
Th	2.6e-05	1.16762e-05	9e-06	1.41421e-06	5e-07	7.07107e-07	4.3e-05	8.02081e-06	1.3e-05	1.13137e-05	6.2e-05	1.41421e-05	0.000108	1.9799e-05	<0.0001		7.3e-05	1.69706e-05	<0.0001		2.7e-05	8.544e-06	Th
U	0.000368	7.0946e-06	8e-06	0	3.2e-05	2.82843e-06	0.001042	1.27017e-05	<0.0005		0.000115	4.24264e-06	0.000622	7.07107e-06	0.00017	0.000124451	0.0008	6.92965e-05	<0.0005		0.001079	3.2187e-05	U

## Sheet: Prokaryotes before washing
Composition of prokaryotes before washing	A. aceti	A. aceti_SD	A. acidoterrestris	A. acidoterrestris_SD	E. coli	E. coli_SD	E. coli at pH=10	E. coli at pH=10_SD	E. coli in BS	E. coli in BS_SD	E. coli in HVCM	E. coli in HVCM_SD	E. coli in TSB	E. coli in TSB_SD	H. volcanii	H. volcanii_SD	N. lacusekhoensis	N. lacusekhoensis_SD	N. magadii	N. magadii_SD	V. choleraes	V. choleraes_SD			Legend
Li, ppm wet weight	0.00977713	0.00394122	0.00220466	0.000253634	0.00379399	0.00060947	0.0119995	0.00498354	0.0293204	0.00304243	0.00834607	0.000906052	0.00660027	0.000645913	0.00387723	0.000474755	0.00560475	0.000631266	0.0479752	0.00173313	0.0173058	0.00329876	Li, ppm wet weight		standard deviation
Be	8.69005e-05	2.75483e-05	<7E-6		9.61641e-05	0.000192328	0.000267915	0.000232	0.0144633	0.00354163	0.000624347		0.00034414	7.21019e-05	3.45953e-05	4.89251e-05	<7E-6		0.00228239	0.000426903	0.000272311	0.000160528	Be		na – not analyzed
B	0.811355	0.284381	0.452109	0.147748	0.183793	0.0264668	0.909869	0.336321	0.431674	0.12928	1.63698	0.0113127	0.556315	0.00350896	0.317647	0.0054778	0.330297	0.0185933	18.8198	0.055413	0.694032	0.119313	B
Na	1410.4	1125.87	77.1562	34.2285	233.269	5.83285	7027.87	2985.61	47.3223	25.6276	6898.24	82.0237	4608.1	80.6786	421.385	41.1009	2466.22	592.007	7697.37	147.967	9213.05	2243.07	Na
Mg	66.1759	3.02932	216.962	82.0558	101.008	2.1852	87.7545	7.32083	583.585	169.215	7261.72	104.521	377.931	8.4551	4386.85	3.02728	186.289	37.3061	9706.36	366.247	45.6563	3.16484	Mg
Al	0.920242	0.22235	1.45786	0.046424	0.121982	0.0238124	1.51592	0.331966	138.653	27.665	5.2293	0.08761	2.18823	0.0447402	0.812239	0.0167541	0.688427	0.0931928	395.595	15.4635	1.2044	0.157437	Al
Si	73.616	21.5968	13.9303	2.21982	18.7828	1.30303	70.9433	12.5469	240.615	13.2512	31.2635	1.88997	56.4927	0.840592	18.7046	2.7963	39.8352	46.0394	2474.09	39.0504	87.7008	11.0983	Si
K	1118.73	291.842	842.743	357.326	537.621	11.4739	3115.1	1216.44	413.562	176.814	2763.46	25.776	2582.79	37.1542	8130.04	325.568	5871.26	1016.8	9662.65	277.866	4161.99	924.572	K
Ca	70.7172	10.7957	771.887	119.637	59.963	3.06896	142.845	27.8257	15072.3	2202.52	1560.25	11.5583	123.733	10.8423	1476.2	63.4759	55.6101	9.04405	302.769	45.5652	223.797	21.5792	Ca
Sc	0.00334656	0.00377179	0.00765001	0.000916352	<0.0004		0.00231971	0.00118316	0.0679113	0.0111744	0.0892518	0.00548386	0.0127219	0.00101143	0.0437105	0.00105823	0.008035	0.00477847	0.14462	0.00407374	0.000988373	0.000965939	Sc
Ti	0.0915742	0.009597	0.239671	0.0402098	0.0750311	0.00909422	0.39937	0.316379	3.45238	0.852248	1.22467	0.110014	0.435597	0.016968	1.24452	0.0408651	0.229894	0.023193	3.46262	0.217312	0.197941	0.0234674	Ti
V	0.0283818	0.0209976	0.00729977	0.00142644	0.055732	0.00180887	0.129847	0.052418	1.69868	0.260504	0.0436438	0.000862583	0.0579933	0.00177551	0.0182298	0.000464788	0.0298445	0.00274967	0.0674099	0.000549577	0.199428	0.0363127	V
Cr	0.0632396	0.0439824	0.0271332	0.00365837	0.0112885	0.00152819	0.0434228	0.00910139	0.485699	0.0811998	0.142372	0.00371386	0.0224527	0.00086322	0.0930247	0.000165802	0.0159615	0.00266121	0.800222	0.00601001	0.0662695	0.0118221	Cr
Mn	0.610944	0.296713	25.8695	0.709126	0.129495	0.00329061	0.360478	0.0429989	494.419	55.0972	10.1738	0.131465	2.33613	0.0412062	26.0841	0.64114	1.8908	0.272743	11157.4	150.549	0.09284	0.00812267	Mn
Fe	7.41759	1.47571	6.72563	0.199961	6.05337	0.124007	11.2252	0.9065	269.384	30.8339	15.0899	0.0717058	39.2768	0.579353	11.6747	0.348257	18.9726	2.85207	1620.48	32.7158	6.81531	0.685056	Fe
Co	0.0229719	0.0155367	0.0542183	0.00448324	0.00238856	0.00011763	0.00781913	0.00299431	1.68703	0.162364	0.131509	0.0026122	0.00754772	3.50495e-05	0.0919907	0.00145597	0.0056515	0.000233353	0.0465138	0.00173509	0.0109808	0.00147346	Co
Ni	0.481211	0.289743	0.099358	0.00579845	0.0832436	0.0087634	0.22965	0.0364473	0.327571	0.0153709	0.450809	0.00120082	0.370847	0.0143933	0.192106	0.0044703	0.0502345	0.00554304	0.511638	0.00449083	0.122006	0.00575818	Ni
Cu	0.278798	0.172639	0.420354	0.019239	0.0728448	0.00180355	0.0768045	0.00954165	12.6192	0.701019	0.202738	0.00207835	0.561265	0.0122643	0.554343	0.0142173	0.599078	0.091838	0.858803	0.0150064	0.231459	0.0400077	Cu
Zn	5.59626	1.63534	3.06092	0.189546	4.14517	0.107044	4.13506	0.616539	37.7871	2.89364	27.3268	0.110601	12.2574	0.184788	6.54414	0.161822	8.76077	1.56557	83.1145	1.13998	8.19389	0.787902	Zn
Ga	0.00213113	0.000466811	0.00153389	0.000495198	0.00153315	0.000129278	0.00636628	0.0022383	0.0431854	0.00396211	0.00185287	0.000251304	0.00440797	0.000171242	0.00156448	2.71806e-05	0.005559	0.00154554	0.0540917	0.00186267	0.00472765	0.000472621	Ga
Ge	0.000381052	0.000353368	0.000192828	9.86569e-05	0.000119163	0.000140594	0.000667663	0.000307295	0.00607408	0.00135699	0.000566715	0.000711801	9.48864e-05		5.25335e-05	5.43612e-06	0.000167	0.00010748	0.0187907	0.00132487	0.000377778		Ge
As	0.0259315	0.000369817	0.0127989	0.0036247	0.00735097	0.00334515	0.0237974	0.00389457	0.0265862	0.00942645	0.0181598	0.000581395	0.0154771	0.00248651	0.00588632	0.00128655	0.0165305	0.00732794	0.0131315	0.000521117	0.0207937	0.00677262	As
Se	0.0285096	0.0118916	0.0147642	0.0040387	0.118469	0.00525681	0.0604186	0.00443429	0.229583	0.060846	0.0407967	0.00196017	0.1853	0.00354401	0.0196117	0.00480553	0.052608	0.0117091	0.0134167	0.00849293	0.0737502	0.0315658	Se
Rb	0.55698	0.200997	0.0946552	0.0198229	0.574918	0.0246887	0.718548	0.242964	0.943895	1.19232	0.436882	0.0039869	0.495275	0.0107983	1.15419	0.00799019	1.07247	0.560315	1.54684	0.0415176	0.62314	0.133047	Rb
Sr	0.223383	0.121193	13.2833	1.35661	0.0569408	0.00402175	0.142217	0.0202223	99.3995	2.71074	10.5962	0.140545	0.498205	0.0130284	14.5301	0.368541	0.19533	0.0390694	1.7802	0.028421	0.230251	0.151854	Sr
Y	0.000631267	0.000200913	0.000378256	4.6752e-05	0.00177762	0.000112845	0.116806	0.149562	0.49629	0.00533764	0.00712812	0.000172517	0.00964938	0.00031144	0.000522132	0.00010238	0.00526975	0.00040553	0.026914	0.000310118	0.00105328	0.000198223	Y
Zr	0.00470688	0.0034231	0.0274658	0.000746519	0.00653636	0.00156217	0.00252911	0.00164281	0.00747671	0.00312162	0.0645987	0.0198068	0.0355959	0.00664839	0.0149548	0.00595165	0.0037615	0.000820932	0.0592963	0.0270804	0.00039397	0.000188497	Zr
Nb	0.000926362	0.000613117	0.0016424	0.000199387	0.000134413	1.43516e-05	0.00423842	0.00386813	0.00486942	0.000400575	0.00181061	0.000395294	0.000414243	0.000115163	0.000433722	0.000134997	0.0004605	0.000243358	0.00440933	0.000559391	0.00138904	0.000399001	Nb
Mo	0.0725092	0.0773502	0.040936	0.00143812	0.100126	0.00455627	0.276581	0.0105058	0.283679	0.175591	0.0742118	0.00266925	0.687001	0.0116815	0.269484	0.000274524	0.308262	0.0507003	0.00743354	0.001582	0.217048	0.00596803	Mo
Ag	0.0701733	0.0198375	0.0228204	0.00218154	0.000181441	1.80553e-05	0.118142	0.0251631	0.00489711	0.00347906	0.199903	0.000539284	0.0258856	0.000154218	0.034733	0.000281772	0.000736	9.06385e-05	0.057644	0.00257025	0.0129334	0.00411759	Ag
Cd	0.00179358	0.000908608	0.00734365	0.00063592	0.00322855	0.000528275	0.00151103	0.000272758	0.102202	0.0202087	0.00486702	0.000561019	0.0315625	0.000429607	0.00280798	8.15418e-06	0.0429848	0.00131827	0.0124327	0.000117766	0.00206759	0.000414197	Cd
Sn	0.00612271	0.00397696	0.00856	0.00392815	0.00147093	0.000324485	0.00169766	0.00126403	0.00298396	0.000876176	0.00334842	0.000630297	0.00351646	0.000132187	<0.0033		0.00253125	0.000535177	<0.0033		0.000739237	0.000343667	Sn
Sb	0.000922666	0.000217785	0.00195944	0.000415444	0.0002046	4.01055e-05	0.00170469	0.000572555	0.00289101	0.000195763	0.00572382	7.4712e-05	0.00421395	0.000111157	0.000927025	6.61395e-05	0.00293	0.000397672	0.00155166	0.000137394	0.00285782	0.000619132	Sb
Cs	0.00183258	0.000307763	0.00041411	0.000235324	0.00373303	7.05627e-05	0.00354348	0.000677267	0.00265789	0.00157425	0.000952849	4.0752e-05	0.00328491	2.10297e-05	0.00194951	4.4395e-05	0.003354	0.000461999	0.00506511	0.000105008	0.00289175	0.000559059	Cs
Ba	0.028456	0.00368622	0.217348	0.0123898	0.0508974	0.00331535	0.0651893	0.0415259	14.4462	0.104621	0.162254	0.00733943	0.4289	0.0128812	0.130141	0.000925953	0.108386	0.013164	0.626894	0.0106628	0.125836	0.0228137	Ba
La	0.0372521	0.0137084	0.00364591	0.00104522	0.000909321	8.14756e-05	0.0209157	0.000307944	0.245857	0.00886017	0.0141948	9.50879e-05	0.016147	0.000243344	0.00136075	4.3489e-05	0.0066825	0.000293808	0.0364197	0.000288528	0.000877884	0.000168461	La
Ce	0.0476501	0.0373028	0.00662348	0.00216064	0.00122782	3.76525e-05	0.0690847	0.000725332	0.429423	0.0139355	0.0417409	0.000331449	0.033371	0.000794122	0.00311934	9.51321e-05	0.0105145	0.00061582	0.107437	0.00197651	0.00215353	0.000232962	Ce
Pr	0.00560091	0.00329581	0.000953194	0.000446491	0.000205737	1.95114e-05	0.0120854	0.000216741	0.0484522	0.000412459	0.00246857	0.000108672	0.0033189	5.50778e-05	0.00030431	2.71806e-06	0.001367	0.00011233	0.00802132	6.57529e-05	0.000303342	8.23889e-05	Pr
Nd	0.02315	0.0151451	0.00359428	0.00196374	0.0009222	0.000127975	0.0579491	0.00265025	0.203424	0.00514946	0.00830765	0.000199685	0.0126164	0.000511723	0.000945604	7.06696e-05	0.00454575	0.000251442	0.0291707	0.000119729	0.00204907	5.682e-06	Nd
Sm	0.014711	0.25366	0.000478112	0.000323692	0.000206237	4.04643e-05	0.0124729	2.36055e-05	0.0389068	0.00267059	0.00150996	5.4336e-05	0.00217106	0.000176249	0.000135818	2.17445e-05	0.00076525	0.000142577	0.00532326	0.000503452	0.000351556	8.52299e-06	Sm
Eu	0.00225078	0.0610828	9.71794e-05	6.3534e-05	6.017e-05	8.19173e-06	0.00756563	7.51084e-05	0.0101441	0.000287225	0.000309292	1.08672e-05	0.000452481	1.10156e-05	4.35644e-05	1.81204e-06	0.0003035	0.000128334	0.000931275	2.94416e-05	6.27759e-05	5.682e-06	Eu
Gd	0.00562004	0.0223542	0.000170261	0.000124868	0.00018877	3.45643e-05	0.023655	0.00096246	0.0462881	0.00277258	0.0012266	9.37295e-05	0.0018517	0.000123174	0.000120443	2.17445e-05	0.00080075	0.000199169	0.00431565	0.000281658	0.000423876	2.841e-06	Gd
Tb	0.0017	0.000101752	3.00158e-05	2.2407e-05	3.83125e-05	2.27552e-06	0.00431314	0.000137341	0.00765529	0.000551055	0.000204594	2.58096e-05	0.000228011	4.00566e-06	2.49855e-05	6.34214e-06	0.00019175	9.62337e-05	0.000891026	7.8511e-06	4.82133e-05	1.7046e-05	Tb
Dy	0.0054501	0.00103717	6.21352e-05	2.08925e-05	0.000192383	3.23996e-05	0.0235956	2.03866e-05	0.0502211	0.00178756	0.00108348	8.96543e-05	0.00127884	5.20736e-05	6.72686e-05	4.5301e-06	0.0005815	0.000114663	0.0052032	0.000190389	0.000265173	0.000119322	Dy
Ho	0.0021	0.000204615	1.11163e-05	7.48178e-06	4.53437e-05	8.17007e-06	0.00466577	3.21893e-05	0.0115192	0.000181597	0.000204594	1.49424e-05	0.000235092	6.00849e-06	2.11415e-05	9.0602e-07	0.000213	9.50088e-05	0.00102218	3.63113e-05	7.03111e-05	3.1251e-05	Ho
Er	0.00485	0.000513709	3.96393e-05	2.93547e-05	9.74927e-05	9.53107e-06	0.0123914	0.000125538	0.0351541	0.002697	0.000681018	3.93936e-05	0.000668453	1.2017e-05	5.31742e-05	9.96622e-06	0.00036525	9.72535e-05	0.00294233	0.000135431	0.000132587	7.38659e-05	Er
Tm	0.00125065	0.00012928	6.59724e-06	3.29688e-06	1.21956e-05	7.11408e-06	0.00161249	6.97435e-05	0.00495285	0.000396806	7.87637e-05	5.4336e-06	7.85999e-05	1.50212e-05	3.84392e-06	1.81204e-06	0.000128	8.80152e-05	0.000412898	4.02369e-05	3.01333e-05	1.4205e-05	Tm
Yb	0.00995	0.000180399	2.46736e-05	2.27645e-05	6.11281e-05	3.34363e-05	0.0104023	0.000124465	0.0300347	0.00179349	0.000711755	6.65616e-05	0.000532497	2.80396e-05	1.72976e-05	4.5301e-06	0.000363	0.000136987	0.00247877	6.47716e-05	0.000240469	3.4092e-05	Yb
Lu	0.00245078	0.000103746	2.12185e-06	4.24369e-06	2.05186e-05	3.19295e-06	0.00120282	2.25325e-05	0.00480071	0.000405337	8.06848e-05	5.4336e-06	6.86864e-05	5.00708e-06	1.28131e-06	1.81204e-06	0.0001265	8.80776e-05	0.000359464	9.81387e-06	6.48834e-05	1.4205e-05	Lu
Hf	0.000219767	0.000167648	0.000797691	2.9514e-05	7.95126e-05	1.84352e-05	0.000201398	0.000190722	0.000326588	0.000108701	0.00544526	0.00121577	0.00217956	0.000340481	0.000928947	0.000230129	0.0002735	0.000241977	0.00138095	0.000527986	5.25425e-05	3.44414e-05	Hf
Ta	0.00019436	0.000155414	0.00126571	0.000324675	0.000430365	1.08528e-05	0.000303772	0.000142728	0.00066132	0.000385289	0.00483532	0.000578678	0.00149977	0.000436617	0.00102376	0.000228317	0.00045325	0.000109128	0.000461474	0.000234552	1.60138e-05		Ta
W	0.00091097	0.000578864	0.00134821	0.000844591	0.000522042	5.55512e-05	0.00230312	0.00191378	0.00174563	0.000747299	0.00121988	0.000103238	0.00316099	3.60509e-05	0.00385289	7.97298e-05	0.000775	6.08112e-05	0.00850569	0.000220812	0.0216291	0.00269743	W
Tl	0.00107151	0.00040313	0.000116665	2.69932e-05	0.000616072	1.91299e-06	0.00137202	0.000250513	0.00898427	0.00166067	na		na		na		0.002402	7.49533e-05	na		0.000493544	3.52705e-05	Tl
Pb	0.017912	0.0132808	0.0343026	0.00058523	0.00269178	0.000172257	0.0142582	0.00579051	0.0371657	0.00295697	1.66203	0.0211693	0.00818926	0.000275389	2.21476	0.00737863	0.00396175	0.000504417	0.289212	0.000835161	0.00931348	0.00348687	Pb
Bi	0.000324124	9.93079e-05	0.00518935	0.000309661	0.000170998	2.52556e-05	0.00106464	7.76877e-05	0.000676668	9.48716e-05	0.00487855	0.000340958	0.0026816	6.30892e-05	0.000973152	7.70117e-05	0.00231425	0.000232668	0.00820452	0.000287546	0.00304006	0.00146361	Bi
Th	0.00107711	0.0010094	0.000336457	2.75704e-05	0.000105801	3.64946e-05	0.00105658	0.00129186	0.000525548	0.000194131	0.000885612	0.000239078	0.0010742	0.000409579	0.000183227	5.79853e-05	0.0020915	0.000198364	0.000342809	0.000308156	4.05223e-05	4.39656e-05	Th
U	0.00156162	0.000693785	0.00118597	0.000116005	0.000336483	2.29407e-05	0.00320997	0.00053162	0.0146948	7.04519e-05	0.0112267	0.000274397	0.00147782	7.00991e-06	0.000950088	7.51997e-05	0.00087675	3.869e-05	0.000416367	0.000111878	0.00749713	0.00159742	U
